# Supplementary material for: Physiological Adaptations and Serum-Based Biomarker Dynamics During Multimodal Rehabilitation in Chronic Pain: Analysis of a Prospective Cohort Study
Source: Biomolecules. 2026 Jun 9;16(6):841. doi: 10.3390/biom16060841 (PMC13297331; doi:10.3390/biom16060841)
Supplement: Supplementary file 1 [file biomolecules-16-00841-s001.zip]

Archive with 1 entries (1 files):
- biomolecules-4346300-supplementary.pdf
